# Supplementary material for: Differential Effects of Mesenchymal Stem Cell- and Natural Killer Cell-Derived Extracellular Vesicles on Cisplatin Responsiveness in Endometrial Cancer Cells
Source: Int J Mol Sci. 2026 Jun 28;27(13):5842. doi: 10.3390/ijms27135842 (PMC13361685; doi:10.3390/ijms27135842)
Supplement: Supplementary file 1 [file ijms-27-05842-s001.zip]

Archive with 1 entries (1 files):
- ijms-4378413-Supplementary.pdf
